# Supplementary material for: A Metabolic Profiling Study of Realgar-Induced Acute Kidney Injury in Mice
Source: Front Pharmacol. 2021 Aug 23;12:706249. doi: 10.3389/fphar.2021.706249 (PMC8419260; doi:10.3389/fphar.2021.706249)
Supplement: Supplementary file 1 [file DataSheet1.xls]

## Sheet: Supplementary Table1
Supplementary Table1 Metabolites in serum samples detected by LC/MS
No.	Compound name	Ion m/z	tR/min	Adduct	ESI mode	2.0 g/kg vs Control
						Fold change	P value	VIP
B01	Ornithine	133.097	1.151	M+H	+	2.2283	0.0382318	2.16232
B02	L-Citrulline	176.103	1.209	M+H	+	1.84621	0.0218189	2.45353
B03	L-Histidine	156.076	1.185	M+H	+	1.89763	0.0207459	2.77214
B04	L-Arginine	175.119	1.308	M+H	+	0.470179	0.0118581	5.36388
B05	(±)-2,2'-Iminobispropanoic acid	162.076	1.632	M+H	+	0.465862	3.52033e-05	1.86472
B06	D-Alanyl-D-alanine	161.092	1.626	M+H	+	2.66627	0.00084418	1.70036
B07	Acetyl-β-methylcholine	160.133	1.634	M+H	+	0.397764	0.000669143	8.72345
B08	L-(-)-Methionine	150.058	1.641	M+H	+	0.6309	0.00914272	6.03141
B09	Cytosine	112.05	1.638	M+H	+	0.483182	3.65151e-05	3.55993
B10	Imidazolelactic acid	157.061	1.657	M+H	+	2.30404	0.0140593	4.26708
B11	3-Methylglutaconic acid	145.049	1.638	M+H	+	0.392398	7.66776e-05	1.98304
B12	Urocanic acid	139.05	1.639	M+H	+	2.4705	0.00740257	4.54134
B13	Proline betaine	144.102	1.633	M+H	+	0.55339	0.00105387	2.08151
B14	Bilirubin glucuronide	761.303	9.135	M+H	+	7.17539	0.0351283	1.22446
B15	Taurine	124.007	1.297	M-H	－	0.833333	0.0119554	2.46553
B16	Rhamnose	163.061	1.421	M-H	－	1.46157	0.00149361	1.98598
B17	D-Xylulose	149.046	1.417	M-H	－	1.42327	0.0180268	1.17193
B18	Aminoadipic acid	160.062	1.43	M-H	－	9.27397	0.0280116	3.17954
B19	D-Proline	114.056	1.441	M-H	－	8.94953	0.0278419	3.10612
B20	Ophthalmic acid	288.12	1.566	M-H	－	21.5557	0.0213702	1.36141
B21	Pyroglutamic acid	128.035	1.627	M-H	－	2.09484	0.021644	2.52439
B22	5-Oxoproline	128.035	2.25	M-H	－	2.94514	0.0174784	2.91893
B23	Glutaric acid	131.035	4.891	M-H	－	4.33276	0.0260758	1.23342
B24	Indole-3-carboxaldehyde	144.045	8.675	M-H	－	4.22639	0.00216275	1.27812
B25	Taurocholic acid	514.284	8.837	M-H	－	7.59154	0.00178401	13.7552
B26	Sulfolithocholylglycine	512.268	9.012	M-H	－	15.3724	0.00210826	2.52249
B27	Glycochenodeoxycholate-3-sulfate	528.262	9.067	M-H	－	6.9014	0.0168834	1.35936
B28	Taurochenodesoxycholic acid	498.289	9.102	M-H	－	8.57601	0.0156139	4.86027
B29	7-Sulfocholic acid	487.238	9.166	M-H	－	46.544	0.0246119	1.04139
B30	5b-Cyprinol sulfate	531.299	9.105	M-H	－	4.23704	0.00393355	1.07657
B31	LysoPE(0:0/20:3(11Z,14Z,17Z))	502.293	10.829	M-H	－	0.727581	0.0499715	1.6782
B32	LysoPE(18:1(9Z)/0:0)	478.293	11.188	M-H	－	1.35812	0.0114757	3.28607
B33	LysoPE(16:0/0:0)	452.278	11.957	M-H	－	0.622443	0.00523725	2.3503

## Sheet: Supplementary Table2
Supplementary Table2 Metabolites in kidney samples detected by LC/MS
No.	Compound name	Ion m/z	tR/min	Adduct	ESI mode	2.0 g/kg vs Control
						Fold change	P value	VIP
K01	Taurine	126.022	1.673	M+H	+	0.577943	0.0158314	3.06862
K02	3-Methylcrotonylglycine	158.081	1.939	M+H	+	2.1319	0.0459818	1.33428
K03	Acetylcholine	148.097	1.924	M+H	+	1.59557	0.0102269	1.2889
K04	Acetyl-β-methacholine	160.062	1.886	M+H	+	0.656964	0.0491538	3.10387
K05	LysoPE(0:0/20:5(5Z,8Z,11Z,14Z,17Z))	500.277	11.074	M+H	+	1.55102	0.0388656	1.75929
K06	LysoPC(20:3(5Z,8Z,11Z)/0:0)	546.355	12.511	M+H	+	1.65834	0.018821	2.56756
K07	Glycerol 3-phosphate	171.006	1.32	M-H	－	0.579797	0.00461798	3.5912
K08	Galactitol	181.072	1.274	M-H	－	1.90289	0.00366413	3.34119
K09	3-Sulfinoalanine	152.002	1.377	M-H	－	0.663881	0.00571271	1.27712
K10	Homocysteinesulfinic acid	166.018	1.45	M-H	－	0.533754	8.36416e-05	2.19566
K11	4-Hydroxy-2-oxoglutaric acid	161.009	1.581	M-H	－	1.37915	0.00634941	1.75752
K12	2-Oxoglutaramate	144.03	1.555	M-H	－	0.607496	0.00425879	1.98475
K13	5-Acetamidovalerate	158.082	1.559	M-H	－	0.790733	0.00138143	2.41804
K14	Inosine	267.073	1.52	M-H	－	0.773016	0.0386902	10.6799
K15	5-Oxoproline	128.035	2.426	M-H	－	1.6463	0.0431418	1.66677
K16	Hexanoylglycine	126.092	8.822	M-H	－	0.546408	0.0480446	3.92887
K17	Glycocholic acid	464.302	9.378	M-H	－	13.6534	0.0257308	1.50505
K18	Tauroursodeoxycholic acid	498.293	9.52	M-H	－	3.23838	0.0308004	1.73964
K19	LysoPE(20:5(5Z,8Z,11Z,14Z,17Z)/0:0)	498.263	10.719	M-H	－	1.50004	0.0411446	2.5267
K20	LysoPE(16:0/0:0)	452.278	10.87	M-H	－	1.23248	0.00475772	1.69334
K21	3a,12b-Dihydroxy-5b-cholanoic acid	391.285	11.277	M-H	－	13.737	0.000931998	3.01404
K22	LysoPE(20:3(5Z,8Z,11Z)/0:0)	502.294	12.095	M-H	－	1.3827	0.00375209	1.23857
K23	LysoPC(17:0/0:0)	508.34	14.658	M-H	－	1.26251	0.0415703	14.9866

## Sheet: Supplementary Table3
Supplementary Table3 Thirty-three potential biomarkers in serum of mice exposed to Realgar
No.	Compound name	Ion m/z	tR/min	Adduct	ESI mode	Fold change			Correlation
						0.5 g/kg vs contol	1.0 g/kg vs contol	2.0 g/kg vs contol	Correlation Index (r)	P value
B01	Ornithine	133.097	1.151	M+H	+	0.919314	1.3596	2.2283	.600**	0.002
B02	L-Citrulline	176.103	1.209	M+H	+	1.007	1.39886	1.84621	.593**	0.002
B03	L-Histidine	156.076	1.185	M+H	+	0.992596	1.39196	1.89763	.607**	0.002
B04	L-Arginine	175.119	1.308	M+H	+	1.07699	0.798267	0.470179	-.591**	0.002
B05	(±)-2,2'-Iminobispropanoic acid	162.076	1.632	M+H	+	0.682038	0.59695	0.465862	-.667**	0
B06	D-Alanyl-D-alanine	161.092	1.626	M+H	+	0.991242	1.22835	2.66627	.777**	0
B07	Acetyl-β-methylcholine	160.133	1.634	M+H	+	1.04341	0.962857	0.397764	-.672**	0
B08	L-(-)-Methionine	150.058	1.641	M+H	+	0.80595	0.804726	0.6309	-.595**	0.002
B09	Cytosine	112.05	1.638	M+H	+	0.843253	0.716212	0.483182	-.855**	0
B10	Imidazolelactic acid	157.061	1.657	M+H	+	0.831783	1.04923	2.30404	.657**	0
B11	3-Methylglutaconic acid	145.049	1.638	M+H	+	0.645943	0.562181	0.392398	-.723**	0
B12	Urocanic acid	139.05	1.639	M+H	+	0.88301	1.07939	2.4705	.687**	0
B13	Proline betaine	144.102	1.633	M+H	+	0.810769	0.700134	0.55339	-.770**	0
B14	Bilirubin glucuronide	761.303	9.135	M+H	+	2.25301	2.72346	7.17539	.606**	0.002
B15	Taurine	124.007	1.297	M-H	－	0.88435	0.77749	0.833333	-.481*	0.017
B16	Rhamnose	163.061	1.421	M-H	－	0.907724	1.03044	1.46157	.705**	0
B17	D-Xylulose	149.046	1.417	M-H	－	0.992139	1.12979	1.42327	.586**	0.003
B18	Aminoadipic acid	160.062	1.43	M-H	－	0.83836	1.12077	9.27397	.623**	0.001
B19	D-Proline	114.056	1.441	M-H	－	0.847157	1.11784	8.94953	.623**	0.001
B20	Ophthalmic acid	288.12	1.566	M-H	－	3.38277	5.77966	21.5557	.653**	0.001
B21	Pyroglutamic acid	128.035	1.627	M-H	－	0.954028	1.09846	2.09484	.631**	0.001
B22	5-Oxoproline	128.035	2.25	M-H	－	1.0264	1.33078	2.94514	.663**	0
B23	Glutaric acid	131.035	4.891	M-H	－	1.26325	1.07584	4.33276	.612**	0.001
B24	Indole-3-carboxaldehyde	144.045	8.675	M-H	－	1.44425	1.63527	4.22639	.774**	0
B25	Taurocholic acid	514.284	8.837	M-H	－	1.0933	3.71842	7.59154	.578**	0.003
B26	Sulfolithocholylglycine	512.268	9.012	M-H	－	2.01149	3.04962	15.3724	.754**	0
B27	Glycochenodeoxycholate-3-sulfate	528.262	9.067	M-H	－	3.69509	3.71092	6.9014	.569**	0.004
B28	Taurochenodesoxycholic acid	498.289	9.102	M-H	－	1.72927	0.814261	8.57601	.636**	0.001
B29	7-Sulfocholic acid	487.238	9.166	M-H	－	18.7585	9.77385	46.544	.546**	0.006
B30	5b-Cyprinol sulfate	531.299	9.105	M-H	－	1.18301	1.22645	4.23704	.702**	0
B31	LysoPE(0:0/20:3(11Z,14Z,17Z))	502.293	10.829	M-H	－	1.06867	1.01714	0.727581	-.453*	0.026
B32	LysoPE(18:1(9Z)/0:0)	478.293	11.188	M-H	－	1.05163	1.17824	1.35812	.517**	0.01
B33	LysoPE(16:0/0:0)	452.278	11.957	M-H	－	0.708077	0.850793	0.622443	-.526**	0.008
*P＜0.05, **P＜0.01, "-" represents negative correlation. 0.5<|r|<1 is moderately to strongly correlated, and a correlation coefficient between 0<|r|<0.5 is weakly to moderately correlated.

## Sheet: Supplementary Table4
Supplementary Table4 Seventeen potential biomarkers in kidney of mice exposed to Realgar
No.	Compound name	Ion m/z	tR/min	Adduct	ESI mode	Fold change			Correlation
						0.5 g/kg vs contol	1.0 g/kg vs contol	2.0 g/kg vs contol	Correlation Index (r)	P value
K01	Taurine	126.022	1.673	M+H	+	0.806614	0.769906	0.577943	-.445*	0.029
K02	3-Methylcrotonylglycine	158.081	1.939	M+H	+	1.01452	1.08558	2.1319	.573**	0.003
K03	Acetylcholine	148.097	1.924	M+H	+	1.27875	1.36316	1.59557	.634**	0.001
K04	LysoPE(0:0/20:5(5Z,8Z,11Z,14Z,17Z))	500.277	11.074	M+H	+	0.659351	0.632026	1.55102	.517**	0.01
K05	LysoPC(20:3(5Z,8Z,11Z)/0:0)	546.355	12.511	M+H	+	1.42718	1.05953	1.65834	.467*	0.021
K06	Glycerol 3-phosphate	171.006	1.32	M-H	－	1.48912	1.58253	0.579797	-.408*	0.048
K07	Galactitol	181.072	1.274	M-H	－	1.77212	1.94546	1.90289	.509*	0.011
K08	3-Sulfinoalanine	152.002	1.377	M-H	－	1.14906	0.862136	0.663881	-.565**	0.004
K09	Homocysteinesulfinic acid	166.018	1.45	M-H	－	0.86369	0.662083	0.533754	-.568**	0.004
K10	2-Oxoglutaramate	144.03	1.555	M-H	－	0.769712	0.527703	0.607496	-.574**	0.003
K11	5-Acetamidovalerate	158.082	1.559	M-H	－	0.899886	0.886879	0.790733	-.506*	0.012
K12	Inosine	267.073	1.52	M-H	－	0.838109	0.77756	0.773016	-.457*	0.025
K13	5-Oxoproline	128.035	2.426	M-H	－	0.947573	1.20039	1.6463	.564**	0.004
K14	Hexanoylglycine	126.092	8.822	M-H	－	1.01591	0.919	0.546408	-.522**	0.009
K15	Glycocholic acid	464.302	9.378	M-H	－	1.08312	1.33817	13.6534	.626**	0.001
K16	LysoPE(20:5(5Z,8Z,11Z,14Z,17Z)/0:0)	498.263	10.719	M-H	－	0.63651	0.658533	1.50004	.520**	0.009
K17	LysoPE(20:3(5Z,8Z,11Z)/0:0)	502.294	12.095	M-H	－	1.06853	1.16832	1.3827	.650**	0.001
*P＜0.05, **P＜0.01, "-" represents negative correlation. 0.5<|r|<1 is moderately to strongly correlated, and a correlation coefficient between 0<|r|<0.5 is weakly to moderately correlated.

## Sheet: Supplementary Table5
Supplementary Table5 Results of differential metabolite pathway analysis in mouse serum samples
Pathway Name	Total	Expected	Hits	Raw p	-LOG(p)	Holm adjust	FDR	Impact
Arginine biosynthesis	14	0.251	3	0.0016417	2.7847	0.1379	0.1379	0.36548
Taurine and hypotaurine metabolism	8	0.14343	2	0.0081127	2.0908	0.67335	0.34073	0.42857
Arginine and proline metabolism	38	0.68127	3	0.028554	1.5443	1	0.62383	0.16849
Histidine metabolism	16	0.28685	2	0.031828	1.4972	1	0.62383	0.34426
Pentose and glucuronate interconversions	18	0.32271	2	0.039699	1.4012	1	0.62383	0.26562
Primary bile acid biosynthesis	46	0.8247	3	0.046721	1.3305	1	0.62383	0.06809
Aminoacyl-tRNA biosynthesis	48	0.86056	3	0.051986	1.2841	1	0.62383	0
Glutathione metabolism	28	0.50199	2	0.087932	1.0559	1	0.92328	0.00709
Cysteine and methionine metabolism	33	0.59163	2	0.11635	0.93424	1	1	0.10446
beta-Alanine metabolism	21	0.37649	1	0.31783	0.4978	1	1	0
Lysine degradation	25	0.44821	1	0.36615	0.43634	1	1	0.14085
Purine metabolism	66	1.1833	1	0.705	0.15181	1	1	0.00249

## Sheet: Supplementary Table6
Supplementary Table6 Results of differential metabolite pathway analysis in mouse kidney samples
Pathway Name	Total	Expected	Hits	Raw p	-LOG(p)	Holm adjust	FDR	Impact
Taurine and hypotaurine metabolism	8	0.056774	2	0.0012533	2.902	0.10528	0.070228	0.71428
Glycerophospholipid metabolism	36	0.25548	3	0.0016721	2.7767	0.13878	0.070228	0.09829
Primary bile acid biosynthesis	46	0.32645	2	0.039973	1.3982	1	1	0.01563
Glycerolipid metabolism	16	0.11355	1	0.1082	0.96578	1	1	0.04361
Galactose metabolism	27	0.19161	1	0.17629	0.75378	1	1	0
Alanine, aspartate and glutamate metabolism	28	0.19871	1	0.18224	0.73936	1	1	0
Glutathione metabolism	28	0.19871	1	0.18224	0.73936	1	1	0.00709
Cysteine and methionine metabolism	33	0.23419	1	0.2114	0.67489	1	1	0.02184
Purine metabolism	65	0.46129	1	0.37675	0.42395	1	1	0.00234
